# Supplementary material for: Health Risk Exposure Assessment of Migration of Perfluorooctane Sulfonate and Perfluorooctanoic Acid from Paper and Cardboard in Contact with Food under Temperature Variations
Source: Foods. 2023 Apr 24;12(9):1764. doi: 10.3390/foods12091764 (PMC10178734; doi:10.3390/foods12091764)
Supplement: Supplementary file 1 [file foods-12-01764-s001.zip]

Archive with 1 entries (1 files):
- foods-2297552-supplementary.pdf
